# Supplementary material for: Inhibitors of O-Acetylserine Sulfhydrylase with a Cyclopropane-Carboxylic Acid Scaffold Are Effective Colistin Adjuvants in Gram Negative Bacteria
Source: Pharmaceuticals (Basel). 2022 Jun 20;15(6):766. doi: 10.3390/ph15060766 (PMC9227781; doi:10.3390/ph15060766)
Supplement: Supplementary file 1 [file pharmaceuticals-15-00766-s001.zip]

Archive with 1 entries (1 files):
- pharmaceuticals-1696796-supplementary.pdf
